# Supplementary material for: Thermal Death Kinetics of Three Representative Salmonella enterica Strains in Toasted Oats Cereal
Source: Microorganisms. 2022 Aug 4;10(8):1570. doi: 10.3390/microorganisms10081570 (PMC9416204; doi:10.3390/microorganisms10081570)
Supplement: Supplementary file 1 [file microorganisms-10-01570-s001.zip]

Archive with 1 entries (1 files):
- microorganisms-1827080-supplementary.pdf
